# Supplementary material for: Long-term groundwater protection efficiency of different types of sanitary landfills: Data description
Source: Data Brief. 2019 Sep 9;26:104488. doi: 10.1016/j.dib.2019.104488 (PMC6811881; doi:10.1016/j.dib.2019.104488)
Supplement: Multimedia component 1 [file mmc1.zip]

Archive with 1 entries (1 files):
- Data in Brief - @Risk Reports.xlsx
